# Supplementary material for: Synthesis and Characterization of Poly(Lactic-Co-Glycolic Acid)–Paclitaxel (PLGA-PTX) Nanoparticles Evaluated in Ovarian Cancer Models
Source: Pharmaceutics. 2025 May 23;17(6):689. doi: 10.3390/pharmaceutics17060689 (PMC12196068; doi:10.3390/pharmaceutics17060689)
Supplement: Supplementary file 1 [file pharmaceutics-17-00689-s001.zip]

Archive with 1 entries (1 files):
- pharmaceutics-3582625-supplementary.pdf
